# Supplementary material for: Urinary 15-F2t-Isoprostane Concentrations in Dogs with Liver Disease
Source: Vet Sci. 2023 Jan 21;10(2):82. doi: 10.3390/vetsci10020082 (PMC9958836; doi:10.3390/vetsci10020082)
Supplement: Supplementary file 1 [file vetsci-10-00082-s001.zip]

Archive with 10 entries (10 files):
- Figure S1.pdf
- Figure S2.pdf
- Figure S3.pdf
- Figure S4.pdf
- Figure S5.pdf
- Figure S6.pdf
- File S1.pdf
- File S2.pdf
- Table S1.pdf
- Table S2.pdf
